# Supplementary material for: SSR-Based Analysis of Genetic Diversity and Structure of Sweet Cherry (Prunus avium L.) from 19 Countries in Europe
Source: Plants (Basel). 2021 Sep 23;10(10):1983. doi: 10.3390/plants10101983 (PMC8540667; doi:10.3390/plants10101983)
Supplement: Supplementary file 1 [file plants-10-01983-s001.zip]

Archive with 2 entries (2 files):
- Cherry genetic diversity_Barreneche et al_Supplementary file Figures S1-S4-revised.pdf
- Cherry genetic diversity_Barreneche et al_Supplementary file Tables S1_ S12-END_revised.xlsx
